# Supplementary material for: MicroRNA profiling of the murine hematopoietic system
Source: Genome Biol. 2005 Aug 1;6(8):R71. doi: 10.1186/gb-2005-6-8-r71 (PMC1273638; doi:10.1186/gb-2005-6-8-r71)
Supplement: Additional data file 2 — To handle the low sample numbers, the Bayesian corrected t-test [38] was used to rank and compute p values. The different comparisons had greatly varying significances, so different cut offs were used on each list. For the BMMC versus Th1 and Th2 comparisons, a FDR cutoff of 10-2 was used, with a filter of three times background levels and a fold change of three. For the BMMC versus Pu.1-/- comparison a FDR of 10-6 and four times background filter was used. [file gb-2005-6-8-r71-S2.xls]

## Sheet: Sheet1
Name	p-value	Mean BMMC	Mean Th1_D5	Fold Change
mir26a	5.74533e-07	261.269	45.1386	5.78815
mir27a	1.04194e-06	491.094	104.711	4.68999
mir101	1.66984e-06	202.202	56.9017	3.55354
mir23b	4.93291e-06	344.433	88.208	3.90479
Name	p-value	Mean BMMC	Mean Th2_D10	Fold Change
mir26a	1.61809e-06	261.269	53.5714	4.87702
mir101	6.3018e-06	202.202	41.0626	4.92424
let-7d	1.67404e-05	210.619	58.3827	3.60756
mir27a	7.62054e-05	491.094	137.798	3.56386
mir15a	8.84883e-05	111.495	34.655	3.2173
mir223	9.2921e-05	74.5613	23.7657	3.13735
mir24	0.000260035	689.185	147.938	4.65862
mir23b	0.00035117	344.433	84.3399	4.08387
let-7b	0.000837712	164.239	39.6657	4.14058
Name	p-value	Mean PU.1-|-	Mean BMMC	Fold Change
mir201	4.18078e-11	283.746	34.2765	8.27815
mir223	7.24831e-10	581.284	74.5613	7.79606
mir26a	4.06847e-09	38.2978	261.269	-6.82204
mir24	5.01558e-09	91.3573	689.185	-7.54384
mir21	7.5136e-09	52.5658	372.598	-7.08822
mir27a	1.43292e-08	83.3237	491.094	-5.89381
