# Supplementary material for: MicroRNA profiling of the murine hematopoietic system
Source: Genome Biol. 2005 Aug 1;6(8):R71. doi: 10.1186/gb-2005-6-8-r71 (PMC1273638; doi:10.1186/gb-2005-6-8-r71)
Supplement: Additional data file 3 — The FDR cut off was 10-6 and the background filter was four times. [file gb-2005-6-8-r71-S3.xls]

## Sheet: Sheet1
Name	p-value	Mean proB	Mean SpleenB	Fold Change
mir150	3.30644e-13	14.0267	322.781	-23.0118
mir142-3p	2.82643e-11	15.5015	211.408	-13.6379
miR184	4.78968e-09	790.618	134.993	5.85674
mir24	5.56485e-09	1403.01	209.567	6.69481
miR198	8.62956e-09	3283.96	679.919	4.82994
mir202	1.92351e-08	285.67	58.5228	4.88133
mir142-5p	3.33519e-08	348.604	1440.89	-4.13333
